# Supplementary material for: Pisinnocaris subconigera—a valid species of early Cambrian fuxianhuiid
Source: PeerJ. 2026 Feb 3;14:e20483. doi: 10.7717/peerj.20483 (PMC12880106; doi:10.7717/peerj.20483)
Supplement: Supplemental Information 6 [file peerj-14-20483-s006.txt]

nstates 32;
xread
85 45
& [Continuous]
Aysheaia_pedunculata	?	?	?	?	?	?
Megadictyon_haikouensis	?	?	?	?	?	?
Kerygmachela_kierkegaardi	?	?	?	?	?	?
Pambdelurion_whittingtoni	?	?	?	?	?	?
Opabinia_regalis	?	?	?	?	?	?
Anomalocaris_canadensis	0.77-0.84	?	?	?	?	?
Amplectobelua_symbrachiata	?	?	?	?	?	?
Hurdia_victoria	1.95	?	?	?	?	?
Aegirocassis_benmoulae	2.04-2.48	?	?	?	?	?
Peytoia_nathorstii	1.15	?	?	?	?	?
Lyrarapax_unquispinus	0.53	?	?	?	?	?
Isoxys_auritus	?	0.47-0.51	0.44-0.47	0.15-0.27	0.11-0.16	22.59-36.21
Isoxys_volucris	?	0.55-0.61	0.52-0.65	0.24-0.68	0.80-0.81	11.31-20.03
Isoxys_acutangulus	0.69-0.79	0.36-0.45	0.46-0.56	0.14-0.21	0.08-0.16	28.11-40.96
Isoxys_curvirostratus	?	0.42-0.44	0.45-0.47	0.34-0.37	0.12-0.19	22.59-30.84
Surusicaris_elegans	?	0.46	0.56	?	?	?
Nereocaris_exilis	?	0.56	0.66	?	?	?
Nereocaris_briggsi	0.56	?	?	?	?	?
Jugatacaris_agilis	?	0.52	0.53	?	?	?
Pectocaris_spatiosa	?	0.51	0.53	?	?	?
Pectocaris_eurypetala	?	0.47	0.55	?	?	?
Odaraia_alata	?	0.47	0.41	?	?	?
Branchiocaris_pretiosa	?	0.49	0.67	?	?	?
Tokummia_katalepis	?	0.46	0.45	?	?	?
Loricicaris_spinocaudatus	?	0.68	0.52	?	?	?
Tuzoia_retifera	?	0.61-0.63	0.61-0.68	?	?	?
Protocaris_marshi	?	0.62	0.61	?	?	?
Canadaspis_laevigata	?	0.61	0.64	?	?	?
Canadaspis_perfecta	?	0.55	0.53	?	?	?
Perspicaris_recondita	?	0.53	0.53	?	?	?
Perspicaris_dictynna	?	0.58	0.51	?	?	?
Liangwangshania_biloba	?	1.09-1.18	1.13-1.16	?	?	?
Alacaris_mirabilis	?	0.89	0.8	?	?	?
Chengjiangocaris_kunmingensis	?	0.94	0.73	?	?	?
Chengjiangocaris_longiformis	?	0.87	1.16	?	?	?
Fuxianhuia_xiaoshibaensis	?	0.86	2.3-2.7	?	?	?
Fuxianhuia_protensa	0.40-0.60	0.79	2.5-3.2	?	?	?
Guangweicaris_spinatus	?	0.94	1.46	?	?	?
Fortiforceps_foliosa	?	?	?	?	?	?
Kootenichela_deppi	?	?	?	?	?	?
Yohoia_tenuis	?	?	?	?	?	?
Leanchoilia_superlata	?	?	?	?	?	?
Olenoides_serratus	?	?	?	?	?	?
Xiaocaris	?	?	?	?	?	?
Pisinnocaris	?	?	1.4-1.8	?	?	?
& [Continuous]
Aysheaia_pedunculata	10	?	?	?	?	?	?	?	?	?	?
Megadictyon_haikouensis	?	?	?	?	?	?	?	?	?	?	1
Kerygmachela_kierkegaardi	12	?	?	?	?	?	?	?	1	?	1
Pambdelurion_whittingtoni	12	?	?	?	?	?	?	?	1	?	1
Opabinia_regalis	18	?	?	?	?	?	?	?	1	?	3
Anomalocaris_canadensis	19	?	?	?	14	?	?	?	1	?	3
Amplectobelua_symbrachiata	?	?	?	?	15	?	?	?	1	?	?
Hurdia_victoria	8	?	?	?	10	?	?	?	1	?	2
Aegirocassis_benmoulae	?	?	?	?	?	?	?	?	1	?	?
Peytoia_nathorstii	?	?	?	?	12	?	?	?	1	?	?
Lyrarapax_unquispinus	?	?	?	?	?	?	?	?	1	?	?
Isoxys_auritus	?	?	?	?	10	?	?	?	?	?	?
Isoxys_volucris	?	?	?	?	8	?	?	?	1	?	?
Isoxys_acutangulus	?	?	?	?	8	?	?	?	1	?	3
Isoxys_curvirostratus	?	?	?	?	?	?	?	?	?	?	?
Surusicaris_elegans	?	?	?	?	?	?	?	?	1	?	?
Nereocaris_exilis	?	?	?	62	?	?	?	?	1	?	3
Nereocaris_briggsi	?	?	?	12	?	?	?	?	?	?	3
Jugatacaris_agilis	?	?	?	5	?	?	?	?	1	?	3
Pectocaris_spatiosa	?	?	?	?	?	?	?	?	?	?	3
Pectocaris_eurypetala	?	?	?	?	?	?	?	?	?	?	3
Odaraia_alata	?	?	?	?	?	?	?	?	?	?	3
Branchiocaris_pretiosa	?	?	?	?	?	?	8	2	1	?	1
Tokummia_katalepis	?	?	?	?	?	?	8	2	1	12	1
Loricicaris_spinocaudatus	?	?	?	?	?	?	?	?	1	?	1
Tuzoia_retifera	?	?	?	?	?	?	?	?	?	?	?
Protocaris_marshi	?	?	?	?	?	?	?	?	?	?	1
Canadaspis_laevigata	?	?	?	?	?	?	?	?	1	?	1
Canadaspis_perfecta	?	?	?	8	?	?	?	?	1	14	1
Perspicaris_recondita	?	?	?	8	?	?	?	?	1	?	1
Perspicaris_dictynna	?	?	?	8	?	?	?	?	1	?	1
Liangwangshania_biloba	42	6	?	?	?	2	?	?	1	?	1
Alacaris_mirabilis	13	5	?	?	?	2	3	?	1	16	1
Chengjiangocaris_kunmingensis	26	5	?	?	?	2	3	?	1	16	1
Chengjiangocaris_longiformis	26	5	?	?	?	2	?	?	?	18	1
Fuxianhuia_xiaoshibaensis	36	3	17	16	?	2	3	?	?	18	1
Fuxianhuia_protensa	30	3	17	10	?	2	3	?	1	20	1
Guangweicaris_spinatus	15	3	5	7	?	2	3	?	1	11	1
Fortiforceps_foliosa	21	?	?	?	?	4	5	4	1	13	1
Kootenichela_deppi	?	?	?	?	?	4	5	3	1	?	1
Yohoia_tenuis	13	?	?	?	?	4	6	4	2	7	?
Leanchoilia_superlata	11	?	?	?	?	4	5	3	2	7	?
Olenoides_serratus	?	?	?	?	?	4	?	?	2	7	?
Xiaocaris	15	3	6	6	?	2	3	?	?	16	1
Pisinnocaris	12	4	4	4	?	2	3	?	?	10	1
& [Numeric]
Aysheaia_pedunculata	0	-	-	0	-	0	0	-	-	-	-	-	-	-	-	-	-	-	-	0	0	-	0	-	-	-	-	-	-	-	-	-	1	0	0	0	-	1	?	?	?	-	-	-	0	0	-	-	-
Megadictyon_haikouensis	0	-	-	0	-	0	0	-	-	-	-	-	-	-	-	-	-	-	-	0	1	-	0	-	-	-	-	-	-	-	-	-	1	0	0	0	-	1	?	?	?	-	-	-	0	0	-	-	-
Kerygmachela_kierkegaardi	0	-	-	1	0	0	0	-	-	-	-	-	-	-	-	-	-	-	-	0	1	-	0	-	-	-	-	-	-	-	-	-	1	0	0	0	-	1	?	?	?	-	-	-	0	0	-	-	-
Pambdelurion_whittingtoni	0	-	-	1	0	0	0	-	-	-	-	-	-	-	-	-	-	-	-	0	?	-	0	-	-	-	-	-	-	-	-	-	1	0	0	0	-	1	?	?	?	-	-	-	0	0	-	-	-
Opabinia_regalis	0	-	-	1	1	1	0	-	-	-	-	-	-	-	-	-	-	-	-	0	0	-	1	-	-	-	-	-	-	-	-	-	1	1	1	1	-	1	0	1	-	0	0	?	0	0	-	-	-
Anomalocaris_canadensis	1	0	0	1	1	0	0	-	-	-	-	-	-	-	-	-	-	-	-	0	0	-	1	-	-	-	-	-	-	-	-	-	1	1	1	0	-	1	1	1	1	0	0	0	0	0	-	-	-
Amplectobelua_symbrachiata	1	0	0	1	1	0	0	-	-	-	-	-	-	-	-	-	-	-	-	0	0	-	1	-	-	-	-	-	-	-	-	-	1	1	1	0	-	1	1	1	1	1	0	0	0	0	-	-	-
Hurdia_victoria	1	1	1	1	1	0	0	-	-	-	-	-	-	-	-	-	-	-	-	0	0	-	1	-	-	-	-	-	-	-	-	-	1	1	1	0	-	1	0	1	-	0	1	1	0	0	-	-	-
Aegirocassis_benmoulae	1	1	1	?	?	?	0	-	-	-	-	-	-	-	-	-	-	-	-	0	0	-	1	-	-	-	-	-	-	-	-	-	1	1	1	0	-	1	0	1	-	0	1	?	0	0	-	-	-
Peytoia_nathorstii	1	0	1	1	1	0	0	-	-	-	-	-	-	-	-	-	-	-	-	0	0	-	1	-	-	-	-	-	-	-	-	-	1	1	1	0	-	1	1	1	0	0	1	1	0	0	-	-	-
Lyrarapax_unquispinus	1	1	0	1	1	0	0	-	-	-	-	-	-	-	-	-	-	-	-	0	0	-	?	-	-	-	-	-	-	-	-	-	1	1	1	0	-	1	?	1	?	1	0	?	0	0	-	-	-
Isoxys_auritus	1	0	?	1	1	0	1	1	0	1	0	0	1	0	0	1	0	1	?	?	?	?	?	?	-	?	?	?	?	?	?	?	1	1	1	0	-	1	1	0	0	-	-	?	0	0	-	-	-
Isoxys_volucris	?	?	?	?	?	?	1	1	0	0	-	0	1	0	0	1	0	1	?	?	?	?	?	?	-	?	?	?	?	?	?	?	1	1	1	0	-	1	1	0	0	-	-	?	?	?	?	?	?
Isoxys_acutangulus	1	0	?	1	1	0	1	1	0	0	-	0	1	0	0	?	0	1	?	?	?	?	?	?	-	?	?	?	?	?	?	1	1	1	1	0	-	1	1	0	0	-	-	1	0	0	-	-	-
Isoxys_curvirostratus	1	0	?	1	1	0	1	1	0	0	-	0	1	0	0	?	0	1	?	?	?	?	?	?	-	?	?	?	?	?	?	?	1	1	1	0	-	1	1	0	0	-	-	1	0	0	-	-	-
Surusicaris_elegans	?	?	?	1	?	0	1	1	0	0	-	0	0	0	0	?	0	0	0	?	?	?	?	?	-	?	?	?	?	?	?	?	1	1	1	0	-	1	1	1	0	0	0	1	0	0	-	-	-
Nereocaris_exilis	?	0	?	1	1	1	1	1	0	0	-	0	0	1	1	?	0	0	0	1	0	0	0	0	-	-	0	1	0	0	0	1	0	-	-	-	-	-	-	-	-	-	-	?	0	0	-	-	-
Nereocaris_briggsi	1	0	?	1	1	1	1	1	0	0	-	0	0	1	1	?	0	0	0	1	0	0	0	0	-	-	0	1	0	0	0	1	0	-	-	-	-	-	-	-	-	-	-	?	0	0	-	-	-
Jugatacaris_agilis	1	0	?	1	1	1	1	1	1	0	-	0	0	0	1	?	0	0	0	1	0	0	0	0	-	-	0	1	0	0	1	1	?	?	?	?	?	?	?	?	?	?	?	?	0	0	-	-	-
Pectocaris_spatiosa	1	?	?	1	1	0	1	1	1	0	-	0	0	0	0	?	0	0	0	1	0	0	0	0	-	-	0	1	0	0	1	1	?	?	?	?	?	?	?	?	?	?	?	?	?	0	-	-	-
Pectocaris_eurypetala	1	?	?	1	1	0	1	1	1	0	-	0	0	0	0	?	0	0	0	1	0	0	0	0	-	-	0	1	0	0	1	1	?	?	?	?	?	?	?	?	?	?	?	?	?	0	-	-	-
Odaraia_alata	1	0	?	1	1	0	1	1	0	0	-	0	0	0	0	1	0	0	0	1	0	0	0	0	-	-	0	?	0	0	0	1	1	1	1	1	0	-	-	-	-	-	-	?	0	1	?	1	0
Branchiocaris_pretiosa	1	0	?	0	-	0	1	1	0	1	1	1	0	0	0	?	0	0	0	1	0	0	0	0	-	-	0	0	0	0	0	0	1	1	1	1	0	-	-	-	-	-	-	?	1	1	1	0	1
Tokummia_katalepis	1	?	?	0	-	0	1	1	0	?	?	1	0	0	0	?	0	0	0	1	0	0	0	0	-	-	0	0	0	0	0	0	1	1	1	1	0	-	-	-	-	-	-	?	1	1	1	0	1
Loricicaris_spinocaudatus	1	0	?	?	?	0	1	1	0	1	1	1	0	0	0	?	0	0	0	1	0	0	0	0	-	-	0	0	0	1	0	0	?	?	?	?	?	?	?	?	?	?	?	?	1	1	?	?	1
Tuzoia_retifera	?	?	?	1	1	0	1	1	0	1	1	1	0	0	0	1	0	0	?	?	?	?	?	?	-	?	?	?	?	?	?	?	?	?	?	?	?	?	?	?	?	?	?	?	?	?	?	?	?
Protocaris_marshi	1	0	?	?	?	?	1	1	0	0	-	1	0	0	0	?	0	0	0	1	0	0	0	0	-	-	?	?	0	0	0	0	?	?	?	?	?	?	?	?	?	?	?	?	?	?	?	?	?
Canadaspis_laevigata	?	?	?	1	1	?	1	1	0	0	-	1	0	0	0	?	0	0	0	1	0	0	0	0	-	-	0	1	0	0	0	0	?	?	?	?	?	?	?	?	?	?	?	?	1	?	?	?	?
Canadaspis_perfecta	1	0	?	1	1	0	1	1	0	0	-	1	0	0	0	1	0	0	0	1	0	0	0	0	-	-	0	1	0	1	0	0	?	?	?	?	?	?	?	?	?	?	?	?	1	1	?	1	?
Perspicaris_recondita	1	0	?	1	1	0	1	1	0	1	0	1	0	0	0	1	0	0	0	1	0	0	0	0	-	-	0	1	0	1	0	0	?	?	?	?	?	?	?	?	?	?	?	?	1	1	?	1	?
Perspicaris_dictynna	1	0	?	1	1	0	1	1	0	0	-	1	0	0	0	1	0	0	0	1	0	0	0	0	-	-	0	1	0	1	0	0	?	?	?	?	?	?	?	?	?	?	?	?	1	1	?	1	?
Liangwangshania_biloba	1	0	?	1	1	0	1	1	0	0	-	0	0	0	0	0	0	0	0	1	0	1	0	1	1	1	1	1	0	0	0	1	?	?	?	?	?	?	?	?	?	?	?	?	1	1	?	?	0
Alacaris_mirabilis	1	0	?	1	1	0	1	1	0	0	-	0	0	0	0	0	1	0	1	1	0	0	0	1	0	0	1	1	0	0	0	1	1	1	1	1	1	-	-	-	-	-	-	-	1	1	1	0	0
Chengjiangocaris_kunmingensis	1	0	?	1	1	0	1	1	0	0	-	0	0	0	0	0	1	0	1	1	0	0	0	1	0	0	1	1	0	0	0	1	1	1	1	1	1	-	-	-	-	-	-	-	1	1	1	0	0
Chengjiangocaris_longiformis	1	0	?	1	1	0	1	1	0	0	-	0	0	0	0	0	?	0	1	1	0	0	0	1	0	0	1	1	0	0	0	1	?	?	?	?	?	?	?	?	?	?	?	?	1	1	?	0	0
Fuxianhuia_xiaoshibaensis	1	0	?	1	1	0	1	1	0	0	-	0	0	0	0	1	1	0	1	1	0	0	0	1	1	1	1	1	1	0	0	1	1	1	1	1	0	-	-	-	-	-	-	?	1	1	0	0	0
Fuxianhuia_protensa	1	0	?	1	1	0	1	1	0	0	-	0	0	0	0	1	1	0	1	1	0	0	0	1	1	1	1	1	1	0	0	1	?	?	?	?	?	?	?	?	?	?	?	?	1	1	0	0	0
Guangweicaris_spinatus	1	0	?	1	1	0	1	1	0	0	-	0	0	0	0	0	1	0	1	1	0	0	0	1	1	0	1	1	1	0	0	1	?	?	?	?	?	?	?	?	?	?	?	?	1	1	?	0	0
Fortiforceps_foliosa	1	0	-	1	1	0	1	0	-	-	-	-	-	-	-	-	-	-	-	1	0	0	0	1	1	0	0	0	0	0	0	1	?	?	?	?	?	?	?	?	?	?	?	?	1	0	0	1	1
Kootenichela_deppi	1	?	-	1	1	0	1	0	-	-	-	-	-	-	-	-	-	-	-	1	0	0	0	1	1	0	0	0	0	0	0	1	?	?	?	?	?	?	?	?	?	?	?	?	1	0	0	1	1
Yohoia_tenuis	?	?	-	1	1	0	1	0	-	-	-	-	-	-	-	-	-	-	-	1	0	0	0	1	1	0	0	0	0	0	0	1	?	?	?	?	?	?	?	?	?	?	?	?	1	0	0	1	1
Leanchoilia_superlata	0	-	-	1	0	0	1	0	-	-	-	-	-	-	-	-	-	-	-	1	0	1	0	1	1	0	0	0	0	0	0	1	?	?	?	?	?	?	?	?	?	?	?	?	1	0	0	1	1
Olenoides_serratus	0	-	-	1	0	0	1	0	-	-	-	-	-	-	-	-	-	-	-	1	0	0	0	1	1	1	0	0	0	0	0	0	1	1	1	1	0	-	-	-	-	-	-	-	1	0	1	0	0
Xiaocaris	1	0	?	1	1	0	1	1	0	0	-	0	0	0	0	0	1	0	1	1	0	0	0	1	0	0	1	1	1	0	0	1	?	?	?	?	?	?	?	?	?	?	?	?	1	1	?	0	0
Pisinnocaris	1	0	?	1	1	0	1	1	0	0	-	0	0	0	0	0	0	0	1	1	0	0	0	1	1	0	1	1	0	0	0	1	?	?	?	?	?	?	?	?	?	?	?	?	1	1	?	0	0
[truncated: 19 more columns]
