# Supplementary material for: Pisinnocaris subconigera—a valid species of early Cambrian fuxianhuiid
Source: PeerJ. 2026 Feb 3;14:e20483. doi: 10.7717/peerj.20483 (PMC12880106; doi:10.7717/peerj.20483)
Supplement: Supplemental Information 7 [file peerj-14-20483-s007.nex]

#NEXUS
Begin DATA;
	Dimensions ntax=45 nchar=79;
	Format datatype=standard interleave=yes gap=- missing=?;
	MATRIX
Aysheaia_pedunculata	1	?	?	?	?	?	?	?	?	?	?	0	-	-	0	-	0	0	-	-	-	-	-	-	-	-	-	-	-	-	0	0	-	0	-	-	-	-	-	-	-	-	-	1	0	0	0	-	1
Megadictyon_haikouensis	?	?	?	?	?	?	?	?	?	?	1	0	-	-	0	-	0	0	-	-	-	-	-	-	-	-	-	-	-	-	0	1	-	0	-	-	-	-	-	-	-	-	-	1	0	0	0	-	1
Kerygmachela_kierkegaardi	1	?	?	?	?	?	?	?	1	?	1	0	-	-	1	0	0	0	-	-	-	-	-	-	-	-	-	-	-	-	0	1	-	0	-	-	-	-	-	-	-	-	-	1	0	0	0	-	1
Pambdelurion_whittingtoni	1	?	?	?	?	?	?	?	1	?	1	0	-	-	1	0	0	0	-	-	-	-	-	-	-	-	-	-	-	-	0	?	-	0	-	-	-	-	-	-	-	-	-	1	0	0	0	-	1
Opabinia_regalis	2	?	?	?	?	?	?	?	1	?	3	0	-	-	1	1	1	0	-	-	-	-	-	-	-	-	-	-	-	-	0	0	-	1	-	-	-	-	-	-	-	-	-	1	1	1	1	-	1
Anomalocaris_canadensis	2	?	?	?	1	?	?	?	1	?	3	1	0	0	1	1	0	0	-	-	-	-	-	-	-	-	-	-	-	-	0	0	-	1	-	-	-	-	-	-	-	-	-	1	1	1	0	-	1
Amplectobelua_symbrachiata	?	?	?	?	1	?	?	?	1	?	?	1	0	0	1	1	0	0	-	-	-	-	-	-	-	-	-	-	-	-	0	0	-	1	-	-	-	-	-	-	-	-	-	1	1	1	0	-	1
Hurdia_victoria	0	?	?	?	1	?	?	?	1	?	2	1	1	1	1	1	0	0	-	-	-	-	-	-	-	-	-	-	-	-	0	0	-	1	-	-	-	-	-	-	-	-	-	1	1	1	0	-	1
Aegirocassis_benmoulae	?	?	?	?	?	?	?	?	1	?	?	1	1	1	?	?	?	0	-	-	-	-	-	-	-	-	-	-	-	-	0	0	-	1	-	-	-	-	-	-	-	-	-	1	1	1	0	-	1
Peytoia_nathorstii	?	?	?	?	1	?	?	?	1	?	?	1	0	1	1	1	0	0	-	-	-	-	-	-	-	-	-	-	-	-	0	0	-	1	-	-	-	-	-	-	-	-	-	1	1	1	0	-	1
Lyrarapax_unquispinus	?	?	?	?	?	?	?	?	1	?	?	1	1	0	1	1	0	0	-	-	-	-	-	-	-	-	-	-	-	-	0	0	-	?	-	-	-	-	-	-	-	-	-	1	1	1	0	-	1
Isoxys_auritus	?	?	?	?	1	?	?	?	?	?	?	1	0	?	1	1	0	1	1	0	1	0	0	1	0	0	1	0	1	?	?	?	?	?	?	-	?	?	?	?	?	?	?	1	1	1	0	-	1
Isoxys_volucris	?	?	?	?	0	?	?	?	1	?	?	?	?	?	?	?	?	1	1	0	0	-	0	1	0	0	1	0	1	?	?	?	?	?	?	-	?	?	?	?	?	?	?	1	1	1	0	-	1
Isoxys_acutangulus	?	?	?	?	0	?	?	?	1	?	3	1	0	?	1	1	0	1	1	0	0	-	0	1	0	0	?	0	1	?	?	?	?	?	?	-	?	?	?	?	?	?	1	1	1	1	0	-	1
Isoxys_curvirostratus	?	?	?	?	?	?	?	?	?	?	?	1	0	?	1	1	0	1	1	0	0	-	0	1	0	0	?	0	1	?	?	?	?	?	?	-	?	?	?	?	?	?	?	1	1	1	0	-	1
Surusicaris_elegans	?	?	?	?	?	?	?	?	1	?	?	?	?	?	1	?	0	1	1	0	0	-	0	0	0	0	?	0	0	0	?	?	?	?	?	-	?	?	?	?	?	?	?	1	1	1	0	-	1
Nereocaris_exilis	?	?	?	0	?	?	?	?	1	?	3	?	0	?	1	1	1	1	1	0	0	-	0	0	1	1	?	0	0	0	1	0	0	0	0	-	-	0	1	0	0	0	1	0	-	-	-	-	-
Nereocaris_briggsi	?	?	?	1	?	?	?	?	?	?	3	1	0	?	1	1	1	1	1	0	0	-	0	0	1	1	?	0	0	0	1	0	0	0	0	-	-	0	1	0	0	0	1	0	-	-	-	-	-
Jugatacaris_agilis	?	?	?	0	?	?	?	?	1	?	3	1	0	?	1	1	1	1	1	1	0	-	0	0	0	1	?	0	0	0	1	0	0	0	0	-	-	0	1	0	0	1	1	?	?	?	?	?	?
Pectocaris_spatiosa	?	?	?	?	?	?	?	?	?	?	3	1	?	?	1	1	0	1	1	1	0	-	0	0	0	0	?	0	0	0	1	0	0	0	0	-	-	0	1	0	0	1	1	?	?	?	?	?	?
Pectocaris_eurypetala	?	?	?	?	?	?	?	?	?	?	3	1	?	?	1	1	0	1	1	1	0	-	0	0	0	0	?	0	0	0	1	0	0	0	0	-	-	0	1	0	0	1	1	?	?	?	?	?	?
Odaraia_alata	?	?	?	?	?	?	?	?	?	?	3	1	0	?	1	1	0	1	1	0	0	-	0	0	0	0	1	0	0	0	1	0	0	0	0	-	-	0	?	0	0	0	1	1	1	1	1	0	-
Branchiocaris_pretiosa	?	?	?	?	?	?	8	2	1	?	1	1	0	?	0	-	0	1	1	0	1	1	1	0	0	0	?	0	0	0	1	0	0	0	0	-	-	0	0	0	0	0	0	1	1	1	1	0	-
Tokummia_katalepis	?	?	?	?	?	?	8	2	1	1	1	1	?	?	0	-	0	1	1	0	?	?	1	0	0	0	?	0	0	0	1	0	0	0	0	-	-	0	0	0	0	0	0	1	1	1	1	0	-
Loricicaris_spinocaudatus	?	?	?	?	?	?	?	?	1	?	1	1	0	?	?	?	0	1	1	0	1	1	1	0	0	0	?	0	0	0	1	0	0	0	0	-	-	0	0	0	1	0	0	?	?	?	?	?	?
Tuzoia_retifera	?	?	?	?	?	?	?	?	?	?	?	?	?	?	1	1	0	1	1	0	1	1	1	0	0	0	1	0	0	?	?	?	?	?	?	-	?	?	?	?	?	?	?	?	?	?	?	?	?
Protocaris_marshi	?	?	?	?	?	?	?	?	?	?	1	1	0	?	?	?	?	1	1	0	0	-	1	0	0	0	?	0	0	0	1	0	0	0	0	-	-	?	?	0	0	0	0	?	?	?	?	?	?
Canadaspis_laevigata	?	?	?	?	?	?	?	?	1	?	1	?	?	?	1	1	?	1	1	0	0	-	1	0	0	0	?	0	0	0	1	0	0	0	0	-	-	0	1	0	0	0	0	?	?	?	?	?	?
Canadaspis_perfecta	?	?	?	0	?	?	?	?	1	1	1	1	0	?	1	1	0	1	1	0	0	-	1	0	0	0	1	0	0	0	1	0	0	0	0	-	-	0	1	0	1	0	0	?	?	?	?	?	?
Perspicaris_recondita	?	?	?	0	?	?	?	?	1	?	1	1	0	?	1	1	0	1	1	0	1	0	1	0	0	0	1	0	0	0	1	0	0	0	0	-	-	0	1	0	1	0	0	?	?	?	?	?	?
Perspicaris_dictynna	?	?	?	0	?	?	?	?	1	?	1	1	0	?	1	1	0	1	1	0	0	-	1	0	0	0	1	0	0	0	1	0	0	0	0	-	-	0	1	0	1	0	0	?	?	?	?	?	?
Liangwangshania_biloba	5	6	?	?	?	2	?	?	1	?	1	1	0	?	1	1	0	1	1	0	0	-	0	0	0	0	0	0	0	0	1	0	1	0	1	1	1	1	1	0	0	0	1	?	?	?	?	?	?
Alacaris_mirabilis	1	5	?	?	?	2	3	?	1	2	1	1	0	?	1	1	0	1	1	0	0	-	0	0	0	0	0	1	0	1	1	0	0	0	1	0	0	1	1	0	0	0	1	1	1	1	1	1	-
Chengjiangocaris_kunmingensis	3	5	?	?	?	2	3	?	1	2	1	1	0	?	1	1	0	1	1	0	0	-	0	0	0	0	0	1	0	1	1	0	0	0	1	0	0	1	1	0	0	0	1	1	1	1	1	1	-
Chengjiangocaris_longiformis	3	5	?	?	?	2	?	?	?	2	1	1	0	?	1	1	0	1	1	0	0	-	0	0	0	0	0	?	0	1	1	0	0	0	1	0	0	1	1	0	0	0	1	?	?	?	?	?	?
Fuxianhuia_xiaoshibaensis	4	3	2	1	?	2	3	?	?	2	1	1	0	?	1	1	0	1	1	0	0	-	0	0	0	0	1	1	0	1	1	0	0	0	1	1	1	1	1	1	0	0	1	1	1	1	1	0	-
Fuxianhuia_protensa	3	3	2	1	?	2	3	?	1	2	1	1	0	?	1	1	0	1	1	0	0	-	0	0	0	0	1	1	0	1	1	0	0	0	1	1	1	1	1	1	0	0	1	?	?	?	?	?	?
Guangweicaris_spinatus	1	3	5	0	?	2	3	?	1	1	1	1	0	?	1	1	0	1	1	0	0	-	0	0	0	0	0	1	0	1	1	0	0	0	1	1	0	1	1	1	0	0	1	?	?	?	?	?	?
Fortiforceps_foliosa	2	?	?	?	?	4	5	4	1	1	1	1	0	-	1	1	0	1	0	-	-	-	-	-	-	-	-	-	-	-	1	0	0	0	1	1	0	0	0	0	0	0	1	?	?	?	?	?	?
Kootenichela_deppi	?	?	?	?	?	4	5	3	1	?	1	1	?	-	1	1	0	1	0	-	-	-	-	-	-	-	-	-	-	-	1	0	0	0	1	1	0	0	0	0	0	0	1	?	?	?	?	?	?
Yohoia_tenuis	1	?	?	?	?	4	6	4	2	0	?	?	?	-	1	1	0	1	0	-	-	-	-	-	-	-	-	-	-	-	1	0	0	0	1	1	0	0	0	0	0	0	1	?	?	?	?	?	?
Leanchoilia_superlata	1	?	?	?	?	4	5	3	2	0	?	0	-	-	1	0	0	1	0	-	-	-	-	-	-	-	-	-	-	-	1	0	1	0	1	1	0	0	0	0	0	0	1	?	?	?	?	?	?
Olenoides_serratus	?	?	?	?	?	4	?	?	2	0	?	0	-	-	1	0	0	1	0	-	-	-	-	-	-	-	-	-	-	-	1	0	0	0	1	1	1	0	0	0	0	0	0	1	1	1	1	0	-
Xiaocaris	1	3	?	?	?	2	3	?	?	2	1	1	0	?	1	1	0	1	1	0	0	-	0	0	0	0	0	1	0	1	1	0	0	0	1	0	0	1	1	1	0	0	1	?	?	?	?	?	?
Pisinnocaris	1	4	4	4	?	2	3	?	?	1	1	1	0	?	1	1	0	1	1	0	0	-	0	0	0	0	0	0	0	1	1	0	0	0	1	1	0	1	1	0	0	0	1	?	?	?	?	?	?
;
begin mrbayes;
set autoclose = yes nowarn = yes;
lset nst = 1 rates = gamma;
prset applyto = ( all ) ratepr = variable;
mcmc ngen = 20000000 relburnin = yes burninfrac = 0.25 printfreq = 1000 samplefreq = 1000 nchains = 4 savebrlens = yes;
sumt;
end;
[truncated: 30 more columns]
